# Supplementary material for: Test–Retest Reliability and Concurrent Validity of Photoplethysmography Finger Sensor to Collect Measures of Heart Rate Variability
Source: Sports (Basel). 2025 Jan 22;13(2):29. doi: 10.3390/sports13020029 (PMC11861371; doi:10.3390/sports13020029)
Supplement: Supplementary file 1 [file sports-13-00029-s001.zip]

Archive with 1 entries (1 files):
- sports-3377580-supplementary.pdf
